# Supplementary material for: 2,2,3,3,4,4,4-Heptafluorobutyl Acetate—Chemical Equilibrium and Kinetics of the Esterification Reaction of 2,2,3,3,4,4,4-Heptafluorobutan-1-ol and Acetic Acid in the Presence of an Acidic Catalyst
Source: Molecules. 2025 Apr 13;30(8):1744. doi: 10.3390/molecules30081744 (PMC12029711; doi:10.3390/molecules30081744)
Supplement: Supplementary file 1 [file molecules-30-01744-s001.zip]

Archive with 1 entries (1 files):
- molecules-3564767-supplementary.pdf
